# Supplementary material for: T Cell-Association of Carboxy-Terminal Dendrimers with Different Bound Numbers of Phenylalanine and Their Application to Drug Delivery
Source: Pharmaceutics. 2023 Mar 9;15(3):888. doi: 10.3390/pharmaceutics15030888 (PMC10052534; doi:10.3390/pharmaceutics15030888)
Supplement: Supplementary file 1 [file pharmaceutics-15-00888-s001.zip]

Archive with 1 entries (1 files):
- pharmaceutics-2232224-supplementary.pdf
